# Supplementary material for: Molecular subtype-specific responses of colon cancer cells to the SMAC mimetic Birinapant
Source: Cell Death Dis. 2020 Nov 30;11(11):1020. doi: 10.1038/s41419-020-03232-z (PMC7705699; doi:10.1038/s41419-020-03232-z)
Supplement: Supplementary file 5 — Supplementary File 1 [file 41419_2020_3232_MOESM5_ESM.xlsx]

## Sheet: AllCells_IETD_Suppl
CMS	Cell Line	Cell ID	Treatment	Onset of IETD Cleavage (h)	Duration of IETD cleavage (h)	Onset of pre-MOMP IETD cleavage (h)	% pre-MOMP IETD cleavage	Duration of pre-MOMP IETD clv (min)	% pre-MOMP IETD cleavage / min	Onset of post-MOMP IETD cleavage (h)	% post-MOMP IETD cleavage	Duration of post-MOMP IETD clv	% post-MOMP IETD cleavage / min
CMS1	HCT116	116OxfuCell1	OXFU	15.3333	5.6	na	0	na	0	15.4	100	336	0.297619
CMS1	HCT116	116OxfuCell2	OXFU	16.8	3.2	na	0	na	0	16.8667	100	192	0.520833
CMS1	HCT116	116OxfuCell3	OXFU	38.4667	0.466667	na	0	na	0	38.5333	100	28	3.57143
CMS1	HCT116	116OxfuCell4	OXFU	29.0667	0.733333	na	0	na	0	29.1333	100	44	2.27273
CMS1	HCT116	116OxfuCell5	OXFU	35.3333	0.933333	na	0	na	0	35.4	100	56	1.78571
CMS1	HCT116	116OxfuCell6	OXFU	36.6	1	na	0	na	0	36.6667	100	60	1.66667
CMS1	HCT116	116OxfuCell7	OXFU	38.4	0.533333	na	0	na	0	38.4667	100	32	3.125
CMS1	HCT116	116OxfuCell8	OXFU	40.8667	0.8	na	0	na	0	40.9333	100	48	2.08333
CMS1	HCT116	116OxfuCell9	OXFU	37.9333	0.866667	na	0	na	0	40.9333	100	52	1.92308
CMS1	HCT116	116OxfuCell10	OXFU	38.8	5.26667	38.8	48.6468	428	0.113661	46	51.3532	24	2.13972
CMS1	HCT116	116OxfuCell11	OXFU	34.6	0.666667	na	0	na	0	34.6	100	40	2.5
CMS1	HCT116	116TLCell1	TL	38.6667	2	38.6667	14.7692	104	0.142012	40.4667	85.2308	52	1.63905
CMS1	HCT116	116TLCell2	TL	37.3333	2.26667	37.3333	19.8495	180	0.110275	40.4	80.1505	64	1.25235
CMS1	HCT116	116TLCell3	TL	27.7333	7.6	27.7333	26.7494	272	0.0983433	32.3333	73.2506	264	0.277464
CMS1	HCT116	116TLCell4	TL	17.4	2	17.4	34.5962	92	0.376045	19	65.4038	36	1.81677
CMS1	HCT116	116TLCell5	TL	8.73333	1.86667	8.73333	13.1831	76	0.173462	10.0667	86.8169	44	1.97311
CMS1	HCT116	116TLCell6	TL	18.2667	2.73333	18.2667	27.7625	120	0.231354	20.3333	72.2375	116	0.622737
CMS1	HCT116	116OxfutlCell1	OXFUTL	15	5.93333	15	56.1693	324	0.173362	20.4667	43.8307	32	1.36971
CMS1	HCT116	116OxfutlCell2	OXFUTL	16	5.26667	16	49.2822	236	0.208823	20	50.7178	52	0.975342
CMS1	HCT116	116OxfutlCell3	OXFUTL	22.7333	2.93333	22.7333	49.971	136	0.367434	25.0667	50.029	44	1.13702
CMS1	HCT116	116OxfutlCell4	OXFUTL	13.8667	2.73333	13.8667	17.5126	104	0.168391	15.6667	82.4874	48	1.71849
CMS1	HCT116	116OxfutlCell5	OXFUTL	16.2667	5.13333	16.2667	55.9399	268	0.208731	20.8	44.0601	32	1.37688
CMS1	HCT116	116OxfutlCell6	OXFUTL	19.1333	4.13333	19.1333	56.6865	192	0.295242	22.4	43.3135	40	1.08284
CMS1	HCT116	116OxfutlCell7	OXFUTL	19.1333	3.93333	19.1333	47.3528	152	0.311532	21.7333	52.6472	72	0.73121
CMS1	HCT116	116OxfutlCell8	OXFUTL	15.4	3.26667	15.4	56.5202	176	0.321137	18.4	43.4798	20	2.17399
CMS1	HCT116	116OxfutlCell9	OXFUTL	19.8667	3.93333	19.8667	15.585	116	0.134354	21.8667	84.415	148	0.570372
CMS1	HCT116	116OxfutlCell10	OXFUTL	14.8	4.2	14.8	52.1915	244	0.2139	18.9333	47.8085	20	2.39043
CMS1	HCT116	116OxfutlCell11	OXFUTL	15.8	3.46667	15.8	65.0328	192	0.338712	19.0667	34.9672	20	1.74836
CMS1	HCT116	116OxfutlCell12	OXFUTL	19.3333	5.13333	19.3333	37.764	352	0.107284	25.2667	62.236	20	3.1118
CMS1	HCT116	116OxfutlCell13	OXFUTL	20.2667	5.86667	20.2667	44.2867	448	0.0988542	27.8	55.7133	32	1.74104
CMS1	RKO	RoxfuCell1	OXFU	na	na	na	0	na	0	na	0	na	0
CMS1	RKO	RoxfuCell2	OXFU	na	na	na	0	na	0	na	0	na	0
CMS1	RKO	RoxfuCell3	OXFU	na	na	na	0	na	0	na	0	na	0
CMS1	RKO	RoxfuCell4	OXFU	na	na	na	0	na	0	na	0	na	0
CMS1	RKO	RoxfuCell5	OXFU	na	na	na	0	na	0	na	0	na	0
CMS1	RKO	RTLCell1	TL	na	na	na	0	na	0	na	0	na	0
CMS1	RKO	RTLCell2	TL	na	na	na	0	na	0	na	0	na	0
CMS1	RKO	RTLCell3	TL	na	na	na	0	na	0	na	0	na	0
CMS1	RKO	RTLCell4	TL	na	na	na	0	na	0	na	0	na	0
CMS1	RKO	RTLCell5	TL	na	na	na	0	na	0	na	0	na	0
CMS1	RKO	ROxfutlCell1	OXFUTL	28.6	11.1333	28.6	48.4027	656	0.0737846	39.6	51.5973	36	1.43326
CMS1	RKO	ROxfutlCell2	OXFUTL	15.2667	16.0667	15.2667	30.0674	1092	0.0275342	33.5333	69.9326	48	1.45693
CMS1	RKO	ROxfutlCell3	OXFUTL	35.8667	11.4667	35.8667	65.4996	636	0.102987	46.5333	34.5004	20	1.72502
CMS1	RKO	ROxfutlCell4	OXFUTL	32.6667	6.93333	32.6667	22.7614	420	0.0541939	39.7333	77.2386	40	1.93096
CMS1	RKO	ROxfutlCell5	OXFUTL	30.9333	8.46667	30.9333	28.2018	572	0.0493038	40.5333	71.7982	32	2.24369
CMS1	RKO	ROxfutlCell6	OXFUTL	29.2	na	na	0	na	0	na	0	na	0
CMS1	RKO	ROxfutlCell7	OXFUTL	33.066	na	na	0	na	0	na	0	na	0
CMS1	RKO	ROxfutlCell8	OXFUTL	23.066	na	na	0	na	0	na	0	na	0
CMS1	RKO	ROxfutlCell9	OXFUTL	29.133	na	na	0	na	0	na	0	na	0
CMS1	RKO	ROxfutlCell10	OXFUTL	34.266	na	na	0	na	0	na	0	na	0
CMS1	RKO	ROxfutlCell11	OXFUTL	42.66	na	na	0	na	0	na	0	na	0
CMS2	LS1034	1034OxfuCell1	OXFU	30.1333	0.533333	30.1333	11.6238	20	0.581189	30.5333	88.3762	12	2.76176
CMS2	LS1034	1034OxfuCell2	OXFU	57.466	0.733333	na	0	na	0	57.466	100	44	2.27273
CMS2	LS1034	1034OxfuCell3	OXFU	54.933	0.733333	na	0	na	0	54.933	100	44	2.27273
CMS2	LS1034	1034OxfuCell4	OXFU	52.4	1.2	52.4	10.5066	52	0.20205	53.3333	89.4934	20	1.24296
CMS2	LS1034	1034OxfuCell5	OXFU	60.266	0.666667	na	0	na	0	60.266	100	40	2.5
CMS2	LS1034	1034OxfuCell6	OXFU	50.133	0.533333	na	0	na	0	50.133	100	32	3.125
CMS2	LS1034	1034OxfuCell7	OXFU	51.733	1.06667	na	0	na	0	51.733	100	64	1.5625
CMS2	LS1034	1034OxfuCell8	OXFU	41.06	0.533333	na	0	na	0	41.06	100	32	3.125
CMS2	LS1034	1034OxfuCell9	OXFU	16.3333	1.53333	16.3333	7.00915	36	0.194699	17	92.9909	56	1.01077
CMS2	LS1034	1034OxfuCell10	OXFU	23.9333	0.866667	23.9333	8.17353	32	0.255423	24.5333	91.8265	20	1.76589
CMS2	LS1034	1034OxfuCell11	OXFU	35.2667	1.46667	35.2667	10.1093	44	0.229757	36.0667	89.8907	44	1.02149
CMS2	LS1034	1034TLCell1	TL	24.8	1.2	na	0	na	0	24.8667	100	72	1.38889
CMS2	LS1034	1034TLCell2	TL	23.46	0.533333	na	0	na	0	23.5267	100	32	3.125
CMS2	LS1034	1034TLCell3	TL	41.1333	0.733333	na	0	na	0	41.2	100	44	2.27273
CMS2	LS1034	1034TLCell4	TL	12.2	0.533333	na	0	na	0	12.2667	100	32	3.125
CMS2	LS1034	1034TLCell5	TL	29.1333	0.866667	na	0	na	0	29.2	100	52	1.92308
CMS2	LS1034	1034TLCell6	TL	39.7333	0.4	na	0	na	0	39.8	100	24	4.16667
CMS2	LS1034	1034TLCell7	TL	52.4	0.233333	na	0	na	0	52.4667	100	14	7.14286
CMS2	LS1034	1034OxfutlCell1	OXFUTL	32.266	1.067	32.2667	13.0574	32	0.408045	32.8667	86.9426	48	1.35848
CMS2	LS1034	1034OxfutlCell2	OXFUTL	23.2	0.733333	22.8	3.68341	36	0.102317	23.4	96.3166	28	2.18901
CMS2	LS1034	1034OxfutlCell3	OXFUTL	37.4	1.3	37.4	8.82025	52	0.16962	38.2667	91.1797	36	1.16897
CMS2	LS1034	1034OxfutlCell4	OXFUTL	19.333	0.866667	na	na	na	na	19.3997	100	52	1.92308
CMS2	LS1034	1034OxfutlCell5	OXFUTL	38.0667	1.2	38.0667	9.31038	48	0.193966	38.9333	90.6896	20	1.25958
CMS2	LS1034	1034OxfutlCell6	OXFUTL	34.333	0.733333	na	na	na	na	34.3997	100	44	2.27273
CMS2	LS1034	1034OxfutlCell7	OXFUTL	34.4666	0.933333	na	na	na	na	34.5333	100	56	1.78571
CMS2	LS1034	1034OxfutlCell8	OXFUTL	43.466	0.866667	na	na	na	na	43.5327	100	52	1.92308
CMS2	LS1034	1034OxfutlCell9	OXFUTL	36.33	0.733333	na	na	na	na	36.3967	100	44	2.27273
CMS2	LS1034	1034OxfutlCell10	OXFUTL	45.666	0.533333	na	na	na	na	45.7327	100	32	3.125
CMS2	LS1034	1034OxfutlCell11	OXFUTL	45.0667	1	45.0667	6.65196	28	0.23757	45.5333	93.348	32	1.5558
CMS2	LS1034	1034OxfutlCell12	OXFUTL	8.13333	1.33333	8.13333	21.5554	52	0.414527	9.33333	78.4446	28	0.980557
CMS2	LS1034	1034OxfutlCell13	OXFUTL	9	0.933333	9	7.38126	20	0.369063	9.06667	92.6187	36	1.65391
CMS2	GP5D	GP5DOxfuCell1	OXFU	44.4	0.3	na	na	na	0	44.4667	100	18	5.55556
CMS2	GP5D	GP5DOxfuCell2	OXFU	46.7	0.36	na	na	na	0	46.7667	100	21.6	4.62963
CMS2	GP5D	GP5DOxfuCell3	OXFU	39.33	0.3	na	na	na	0	39.3967	100	18	5.55556
CMS2	GP5D	GP5DOxfuCell4	OXFU	44.93	0.73	na	na	na	0	44.9967	100	43.8	2.28311
CMS2	GP5D	GP5DOxfuCell5	OXFU	45	2.73	na	na	na	0	45.0667	100	163.8	0.610501
CMS2	GP5D	GP5DOxfuCell6	OXFU	10.8	2.2	na	na	na	0	10.8667	100	132	0.757576
CMS2	GP5D	GP5DOxfuCell7	OXFU	9.06	1	na	na	na	0	9.12667	100	60	1.66667
CMS2	GP5D	GP5DTLCell1	TL	18.9333	7.53333	18.9333	10.8409	188	0.0576645	19	89.1591	264	0.337724
CMS2	GP5D	GP5DTLCell2	TL	11.1333	0.866667	na	na	na	0	11.1333	100	52	1.92308
CMS2	GP5D	GP5DTLCell3	TL	5.33333	2.73333	5.33333	3.66086	60	0.0610144	5.4	96.3391	104	0.926338
CMS2	GP5D	GP5DTLCell4	TL	19.3333	2.8	19.3333	4.7105	120	0.0392542	19.4	95.2895	48	1.9852
CMS2	GP5D	GP5DOxfuTlCell1	OXFUTL	35.8	3.33333	na	na	na	0	35.8667	100	200	0.5
CMS2	GP5D	GP5DOxfuTlCell2	OXFUTL	22.8	1.2	na	na	na	0	22.8667	100	72	1.38889
CMS2	GP5D	GP5DOxfuTlCell3	OXFUTL	33.8	0.533333	na	na	na	0	33.8667	100	32	3.125
CMS2	GP5D	GP5DOxfuTlCell4	OXFUTL	4.6	1.2	na	na	na	0	4.66667	100	72	1.38889
CMS2	GP5D	GP5DOxfuTlCell5	OXFUTL	19.5333	1.26667	na	na	na	0	19.6	100	76	1.31579
CMS2	GP5D	GP5DOxfuTlCell6	OXFUTL	19.4667	1.26667	na	na	na	0	19.5333	100	76	1.31579
CMS2	GP5D	GP5DOxfuTlCell7	OXFUTL	20.2667	0.8	na	na	na	0	20.3333	100	48	2.08333
CMS2	GP5D	GP5DOxfuTlCell8	OXFUTL	10.6667	1.73333	10.6667	3.4995	60	0.0583251	10.7333	96.5005	104	0.927889
CMS2	GP5D	GP5DOxfuTlCell9	OXFUTL	34.4	0.8	na	na	na	na	34.4667	100	48	2.08333
CMS2	GP5D	GP5DOxfuTlCell10	OXFUTL	26.6	2.93333	26.6	8.70145	68	0.127962	26.6667	91.2986	176	0.518742
CMS2	GP5D	GP5DOxfuTlCell11	OXFUTL	37.6	1.4	na	na	na	na	37.6667	100	84	1.19048
CMS2	GP5D	GP5DOxfuTlCell12	OXFUTL	31.0667	2.73333	31.0667	6.39982	108	0.0592576	31.1333	93.6002	164	0.570733
CMS2	GP5D	GP5DOxfuTlCell13	OXFUTL	26.0667	1.33333	na	na	na	na	26.1333	100	80	1.25
CMS2	GP5D	GP5DOxfuTlCell14	OXFUTL	19.9333	2.13333	19.9333	5.1968	52	0.0999385	20	94.8032	128	0.74065
CMS2	GP5D	GP5DOxfuTlCell15	OXFUTL	35.6	0.733333	na	na	na	na	35.6667	100	44	2.27273
CMS2	GP5D	GP5DOxfuTlCell16	OXFUTL	15.5333	1.86667	na	na	na	na	15.6	100	112	0.892857
CMS2	GP5D	GP5DOxfuTlCell17	OXFUTL	22.6667	1	na	na	na	na	22.7333	100	60	1.66667
CMS2	GP5D	GP5DOxfuTlCell18	OXFUTL	28.1333	1.53333	na	na	na	na	28.2	100	92	1.08696
CMS2	GP5D	GP5DOxfuTlCell19	OXFUTL	14.3333	1.46667	14.3333	6.63182	64	0.103622	14.4	93.3682	88	1.061
CMS3	LS513	513OxfuCell1	OXFU	24.46	0.666667	na	0	na	0	24.5267	100	40	2.5
CMS3	LS513	513OxfuCell2	OXFU	24.66	1.33333	na	0	na	0	24.7267	100	80	1.25
CMS3	LS513	513OxfuCell3	OXFU	17.2	0.933333	na	0	na	0	17.2667	100	56	1.78571
CMS3	LS513	513OxfuCell4	OXFU	18.3	0.6	na	0	na	0	18.3667	100	36	2.77778
CMS3	LS513	513OxfuCell5	OXFU	3.8	0.666667	na	0	na	0	3.86667	100	40	2.5
CMS3	LS513	513OxfuCell6	OXFU	22.86	0.466667	na	0	na	0	22.9267	100	28	3.57143
CMS3	LS513	513OxfuCell7	OXFU	35.066	1.66667	na	0	na	0	35.1327	100	100	1
CMS3	LS513	513TLCell1	TL	11.4	0.666667	na	0	na	0	11.4667	100	40	2.5
CMS3	LS513	513TLCell2	TL	1.4	0.866667	na	0	na	0	1.46667	100	52	1.92308
CMS3	LS513	513TLCell3	TL	17.2	0.666667	na	0	na	0	17.2667	100	40	2.5
CMS3	LS513	513TLCell4	TL	35.26	0.466667	na	0	na	0	35.3267	100	28	3.57143
CMS3	LS513	513TLCell5	TL	40.53	0.6	na	0	na	0	40.5967	100	36	2.77778
CMS3	LS513	513TLCell6	TL	13.93	0.4	na	0	na	0	13.9967	100	24	4.16667
CMS3	LS513	513OxfutlCell1	OXFUTL	52.86	3	na	0	na	0	52.9267	100	180	0.555556
CMS3	LS513	513OxfutlCell2	OXFUTL	2.53	1.33333	na	0	na	0	2.59667	100	80	1.25
CMS3	LS513	513OxfutlCell3	OXFUTL	40.46	2.93333	na	0	na	0	40.5267	100	176	0.568182
CMS3	LS513	513OxfutlCell4	OXFUTL	4.46	0.933333	na	0	na	0	4.52667	100	56	1.78571
CMS3	LS513	513OxfutlCell5	OXFUTL	10.46	0.733333	na	0	na	0	10.5267	100	44	2.27273
CMS4	MDST8	8OxfuCell1	OXFU	na	na	na	0	na	0	na	0	na	0
CMS4	MDST8	8OxfuCell2	OXFU	na	na	na	0	na	0	na	0	na	0
CMS4	MDST8	8OxfuCell3	OXFU	na	na	na	0	na	0	na	0	na	0
CMS4	MDST8	8OxfuCell4	OXFU	na	na	na	0	na	0	na	0	na	0
CMS4	MDST8	8OxfuCell5	OXFU	na	na	na	0	na	0	na	0	na	0
CMS4	MDST8	8TLCell1	TL	na	na	na	0	na	0	na	0	na	0
CMS4	MDST8	8TLCell2	TL	na	na	na	0	na	0	na	0	na	0
CMS4	MDST8	8TLCell3	TL	na	na	na	0	na	0	na	0	na	0
CMS4	MDST8	8TLCell4	TL	na	na	na	0	na	0	na	0	na	0
CMS4	MDST8	8TLCell5	TL	na	na	na	0	na	0	na	0	na	0
CMS4	MDST8	8TLCell6	TL	na	na	na	0	na	0	na	0	na	0
CMS4	MDST8	8OxfutlCell1	OXFUTL	na	na	na	0	na	0	na	0	na	0
CMS4	MDST8	8OxfutlCell2	OXFUTL	na	na	na	0	na	0	na	0	na	0
CMS4	MDST8	8OxfutlCell3	OXFUTL	na	na	na	0	na	0	na	0	na	0
CMS4	MDST8	8OxfutlCell4	OXFUTL	na	na	na	0	na	0	na	0	na	0
CMS4	MDST8	8OxfutlCell5	OXFUTL	na	na	na	0	na	0	na	0	na	0
