# Supplementary material for: Molecular subtype-specific responses of colon cancer cells to the SMAC mimetic Birinapant
Source: Cell Death Dis. 2020 Nov 30;11(11):1020. doi: 10.1038/s41419-020-03232-z (PMC7705699; doi:10.1038/s41419-020-03232-z)
Supplement: Supplementary file 6 — Supplementary File 2 [file 41419_2020_3232_MOESM6_ESM.xlsx]

## Sheet: Sheet1
Gene	Dataset	Group 1	Group 2	Mean difference	2.5% CI	97.5% CI	PostHoc Tukey P-value	Overall ANOVA P-value
TNF	Taxonomy (GSE103479)							p<0.0001
		CMS1	CMS2	-0.4	-0.6	-0.2	p=0.001
		CMS1	CMS3	-0.4	-0.6	-0.1	p=0.002
		CMS1	CMS4	-0.1	-0.4	0.1	p=0.58
		CMS2	CMS3	0	-0.2	0.2	p=0.90
		CMS2	CMS4	0.3	0.1	0.5	p=0.006
		CMS3	CMS4	0.2	0	0.5	p=0.06
	TCGA COAD-READ							p<0.0001
		CMS1	CMS2	-11.1	-19.3	-3	p=0.002
		CMS1	CMS3	-10.2	-20.3	-0.2	p=0.04
		CMS1	CMS4	5.7	-3	14.4	p=0.33
		CMS2	CMS3	0.9	-7.3	9.2	p=0.90
		CMS2	CMS4	16.8	10.3	23.4	p=0.001
		CMS3	CMS4	15.9	7.1	24.7	p=0.001
IAPs	Taxonomy (GSE103479)							p<0.0001
(BIRC2 + BIRC3)		CMS1	CMS2	-1.2	-1.8	-0.6	p=0.001
		CMS1	CMS3	-1	-1.7	-0.2	p=0.008
		CMS1	CMS4	-0.9	-1.6	-0.2	p=0.01
		CMS2	CMS3	0.2	-0.4	0.9	p=0.77
		CMS2	CMS4	0.3	-0.3	0.9	p=0.51
		CMS3	CMS4	0.1	-0.7	0.8	p=0.90
	TCGA COAD-READ							p<0.0001
		CMS1	CMS2	-1150.4	-1439.8	-861	p=0.001
		CMS1	CMS3	-936.9	-1294.7	-579	p=0.001
		CMS1	CMS4	-818.9	-1128.9	-509	p=0.001
		CMS2	CMS3	213.5	-80.5	507.6	p=0.24
		CMS2	CMS4	331.5	98	564.9	p=0.002
		CMS3	CMS4	117.9	-196.3	432.2	p=0.74
XIAP	Taxonomy (GSE103479)							p<0.0001
		CMS1	CMS2	0.4	0.2	0.6	p=0.001
		CMS1	CMS3	0.1	-0.1	0.4	p=0.58
		CMS1	CMS4	0	-0.2	0.3	p=0.90
		CMS2	CMS3	-0.3	-0.5	-0.1	p=0.007
		CMS2	CMS4	-0.3	-0.5	-0.2	p=0.001
		CMS3	CMS4	-0.1	-0.3	0.1	p=0.72
	TCGA COAD-READ							p<0.0001
		CMS1	CMS2	404.9	186.9	623	p=0.001
		CMS1	CMS3	121.8	-147.8	391.3	p=0.63
		CMS1	CMS4	227.7	-5.8	461.2	p=0.06
		CMS2	CMS3	-283.2	-504.7	-61.7	p=0.006
		CMS2	CMS4	-177.2	-353.1	-1.4	p=0.047
		CMS3	CMS4	106	-130.8	342.7	p=0.64
DIABLO	Taxonomy (GSE103479)							p=0.07
		CMS1	CMS2	-0.1	-0.2	0.1	p=0.52
		CMS1	CMS3	0	-0.2	0.2	p=0.90
		CMS1	CMS4	-0.2	-0.3	0	p=0.08
		CMS2	CMS3	0.1	-0.1	0.2	p=0.76
		CMS2	CMS4	-0.1	-0.2	0.1	p=0.44
		CMS3	CMS4	-0.1	-0.3	0	p=0.18
	TCGA COAD-READ							p=0.14
		CMS1	CMS2	5.4	-93.4	104.1	p=0.90
		CMS1	CMS3	1.5	-120.6	123.6	p=0.90
		CMS1	CMS4	-62.8	-168.6	43	p=0.42
		CMS2	CMS3	-3.9	-104.2	96.5	p=0.90
		CMS2	CMS4	-68.1	-147.8	11.5	p=0.12
		CMS3	CMS4	-64.3	-171.5	43	p=0.41
BIRC2	Taxonomy (GSE103479)							p=0.41
		CMS1	CMS2	0	-0.2	0.2	p=0.90
		CMS1	CMS3	-0.1	-0.3	0.1	p=0.48
		CMS1	CMS4	0	-0.2	0.2	p=0.90
		CMS2	CMS3	-0.1	-0.3	0.1	p=0.37
		CMS2	CMS4	0	-0.2	0.2	p=0.90
		CMS3	CMS4	0.1	-0.1	0.3	p=0.60
	TCGA COAD-READ							p=0.01
		CMS1	CMS2	-143.9	-286.5	-1.2	p=0.047
		CMS1	CMS3	-121.7	-298.1	54.6	p=0.28
		CMS1	CMS4	-23.2	-176	129.6	p=0.90
		CMS2	CMS3	22.1	-122.8	167.1	p=0.90
		CMS2	CMS4	120.7	5.7	235.8	p=0.04
		CMS3	CMS4	98.6	-56.3	253.5	p=0.36
BIRC3	Taxonomy (GSE103479)							p<0.0001
		CMS1	CMS2	-1.2	-1.7	-0.7	p=0.001
		CMS1	CMS3	-0.8	-1.5	-0.2	p=0.006
		CMS1	CMS4	-0.9	-1.5	-0.2	p=0.003
		CMS2	CMS3	0.4	-0.2	0.9	p=0.36
		CMS2	CMS4	0.3	-0.2	0.9	p=0.33
		CMS3	CMS4	0	-0.7	0.6	p=0.90
	TCGA COAD-READ							p<0.0001
		CMS1	CMS2	-1006.5	-1226.6	-786.5	p=0.001
		CMS1	CMS3	-815.1	-1087.2	-543.1	p=0.001
		CMS1	CMS4	-795.7	-1031.4	-560.1	p=0.001
		CMS2	CMS3	191.4	-32.1	414.9	p=0.12
		CMS2	CMS4	210.8	33.3	388.2	p=0.01
		CMS3	CMS4	19.4	-219.6	258.3	p=0.90
